# Supplementary material for: Novel 4-alkoxy Meriolin Congeners Potently Induce Apoptosis in Leukemia and Lymphoma Cells
Source: Molecules. 2024 Dec 23;29(24):6050. doi: 10.3390/molecules29246050 (PMC11676355; doi:10.3390/molecules29246050)
Supplement: Supplementary file 1 [file molecules-29-06050-s001.zip]

Archive with 1 entries (1 files):
- molecules-3318440-supplementary.pdf
